# Supplementary material for: Anoikis in prostate cancer bone metastasis gene signatures and therapeutic implications
Source: Front Oncol. 2024 Sep 26;14:1446894. doi: 10.3389/fonc.2024.1446894 (PMC11464922; doi:10.3389/fonc.2024.1446894)
Supplement: Supplementary file 2 [file Table2.xlsx]

## Sheet: Sheet1
Sample Type	Gene	GAPDH CT	Gene CT	ΔCT	ΔΔCT	Relative Expression
PC3	B4GALNT4	16.475	15.2053	1.26974	0.26778	6.14039
PC3	B4GALNT4	15.9243	15.072	0.8523	-0.14966	7.09835
PC3	B4GALNT4	15.9484	15.7271	0.22125	-0.78071	5.01969
DU145	B4GALNT4	16.2422	15.7051	0.53705	-0.46491	5.6566
DU145	B4GALNT4	16.2896	14.8128	1.47681	0.47484	4.62503
DU145	B4GALNT4	15.9092	15.1376	0.77161	-0.23035	6.40057
LNCaP	B4GALNT4	14.7235	14.6289	0.09459	-0.90737	5.47782
LNCaP	B4GALNT4	16.3268	16.1349	0.19193	-0.81003	6.98328
LNCaP	B4GALNT4	16.4322	14.2728	2.1594	1.15744	6.96761
RWPE-1	B4GALNT4	16.1789	16.1085	-0.07035	0.13698	0.99968
RWPE-1	B4GALNT4	16.151	15.9073	-0.24368	0.00249	1.01071
RWPE-1	B4GALNT4	15.9586	15.9069	-0.05171	-0.05246	0.98972
Sample Type	Gene	GAPDH CT	Gene CT	ΔCT	ΔΔCT	Relative Expression
RWPE-1	B4GALNT4	16.8122	14.4635	2.34866	0.84974	0.96768
RWPE-1	B4GALNT4	15.6941	15.4327	0.26142	-1.2375	1.07409
RWPE-1	B4GALNT4	15.7359	13.8492	1.88668	0.38776	0.88178
PC3	NUAK1	15.5701	15.0906	0.47944	-1.01948	6.84131
PC3	NUAK1	16.8863	15.2822	1.60413	0.10521	5.56712
PC3	NUAK1	15.4448	14.7167	0.72807	-0.77085	5.46161
DU145	NUAK1	15.9138	15.2914	0.62238	-0.87654	5.43251
DU145	NUAK1	15.5611	14.4497	1.11138	-0.38754	6.17313
DU145	NUAK1	16.0211	15.5724	0.44875	-1.05017	5.09144
LNCaP	NUAK1	15.575	15.0793	0.49572	-1.0032	3.46807
LNCaP	NUAK1	16.4804	15.4367	1.0437	-0.45522	3.43888
LNCaP	NUAK1	15.8913	14.9443	0.94698	-0.55194	2.65014
